# Supplementary material for: Presence of Activated (Phosphorylated) STAT3 in Radiation Necrosis Following Stereotactic Radiosurgery for Brain Metastases
Source: Int J Mol Sci. 2023 Sep 18;24(18):14219. doi: 10.3390/ijms241814219 (PMC10532304; doi:10.3390/ijms241814219)
Supplement: Supplementary file 1 [file ijms-24-14219-s001.zip]

Archive with 1 entries (1 files):
- ijms-2557916-supplementary.pdf
